# Supplementary material for: Knowledge, Attitudes, Risk Perception, Preparedness and Vaccine Intent of Health Care Providers towards the Nipah Virus in South India
Source: Trop Med Infect Dis. 2022 Apr 6;7(4):56. doi: 10.3390/tropicalmed7040056 (PMC9031456; doi:10.3390/tropicalmed7040056)
Supplement: Supplementary file 1 [file tropicalmed-07-00056-s001.zip]

Archive with 1 entries (1 files):
- tropicalmed-1579445-supplementary.pdf
